# Supplementary material for: Identification of lncRNA-mRNA Regulatory Module to Explore the Pathogenesis and Prognosis of Melanoma
Source: Front Cell Dev Biol. 2020 Dec 17;8:615671. doi: 10.3389/fcell.2020.615671 (PMC7773644; doi:10.3389/fcell.2020.615671)
Supplement: Supplementary file 2 [file Table_1.XLSX]

## Sheet: survival_mRNA
gene	pvalue
AL031847.1	9.49e-05
LIMD1.AS1	0.0013787
MACORIS	0.0016371
AC245041.2	0.00207262
AL162424.1	0.00263886
AL162457.2	0.00389909
HPN.AS1	0.00398104
AL034376.1	0.00417381
ADIRF.AS1	0.00421899
PIK3CD.AS2	0.00481417
AL445363.3	0.00571928
LINC00518	0.0080335
LINC00520	0.00931823
SPINT1.AS1	0.0117849
AL049555.1	0.0129764
ACTA2.AS1	0.0156997
EMX2OS	0.023357
AC099850.3	0.0237093
MIR205HG	0.0249238
AC109322.1	0.0262859
ARHGAP27P1.BPTFP1.KPNA2P3	0.0347629
AL513314.2	0.0459083
AC068870.2	0.0648295
AC245595.1	0.0657389
PAX8.AS1	0.067294
AC025857.2	0.067919
BANCR	0.0808635
AP000720.1	0.0810163
AC147651.4	0.087676
LINC01578	0.0974796
AP000924.1	0.116492
LINC02560	0.11792
BAIAP2.DT	0.129413
AC125494.1	0.133766
AC083798.2	0.135584
AC092171.2	0.14249
AC093495.1	0.144851
AC027130.1	0.157543
AL118508.1	0.162406
SNHG5	0.164885
AC096677.1	0.166199
NUTM2B.AS1	0.1695
LINC01443	0.17328
STK32A.AS1	0.17605
AC055720.2	0.185111
MUC20.OT1	0.187821
AC146944.4	0.189993
STAG3L5P.PVRIG2P.PILRB	0.199506
LHFPL3.AS1	0.201918
ST3GAL6.AS1	0.206258
FOXD2.AS1	0.212696
AL354740.1	0.21359
AL445250.1	0.225507
EPB41L4A.AS1	0.233428
SLCO4A1.AS1	0.247133
MALAT1	0.249371
LINC02367	0.250141
AC092718.4	0.257429
AC115618.2	0.261963
THUMPD3.AS1	0.271244
AC025259.1	0.290114
SCGB1B2P	0.320968
AC015922.2	0.324125
FP236383.2	0.343833
AC133550.1	0.34597
TPT1.AS1	0.346507
GUSBP11	0.365312
AC125611.3	0.369915
PCBP1.AS1	0.385954
AC017100.1	0.388256
AC073896.4	0.39225
AC008894.2	0.419015
AC009779.2	0.420234
AC138035.1	0.450393
NEAT1	0.451958
FOXD3.AS1	0.460827
HAGLR	0.470188
AC110285.1	0.507598
AL450306.1	0.507875
AL513165.1	0.528453
MIR3142HG	0.542925
HCG25	0.554227
SMIM25	0.556939
LBX2.AS1	0.5629
AL590235.1	0.564924
SNHG1	0.577076
AC092683.1	0.60966
LINC01133	0.618318
MEG3	0.628682
AC092809.4	0.639773
LINC01089	0.645251
AC016026.1	0.65247
AL157392.3	0.675283
GARS.DT	0.681345
LINC00920	0.684691
AC005062.1	0.734853
FP236383.3	0.741447
AC139256.2	0.750819
MIR210HG	0.753876
LINC01001	0.767618
AC011603.2	0.792692
AC012615.3	0.795884
AP000892.3	0.802746
AC004988.1	0.807889
OR2A1.AS1	0.808362
AP001267.1	0.816133
FP671120.4	0.827924
CERS6.AS1	0.850233
AC007546.2	0.875469
AC009022.1	0.892476
SLC9A3.AS1	0.907264
AC159540.2	0.907385
TTN.AS1	0.923696
AC010503.4	0.940737
DIO3OS	0.950933
SLX1A.SULT1A3	0.983126

## Sheet: survival_lncRNA
gene	pvalue
AL031847.1	9.48832e-05
LIMD1.AS1	0.00137869
MACORIS	0.0016371
AC245041.2	0.00207262
AL162424.1	0.00263886
AL162457.2	0.00389909
HPN.AS1	0.00398104
AL034376.1	0.00417381
ADIRF.AS1	0.00421899
PIK3CD.AS2	0.00481417
AL445363.3	0.00571928
LINC00518	0.0080335
LINC00520	0.00931823
SPINT1.AS1	0.0117849
AL049555.1	0.0129764
ACTA2.AS1	0.0156997
EMX2OS	0.023357
AC099850.3	0.0237093
MIR205HG	0.0249238
AC109322.1	0.0262859
ARHGAP27P1.BPTFP1.KPNA2P3	0.0347629
AL513314.2	0.0459083
AC068870.2	0.0648295
AC245595.1	0.0657389
PAX8.AS1	0.067294
AC025857.2	0.067919
BANCR	0.0808635
AP000720.1	0.0810163
AC147651.4	0.087676
LINC01578	0.0974796
AP000924.1	0.116492
LINC02560	0.11792
BAIAP2.DT	0.129413
AC125494.1	0.133766
AC083798.2	0.135584
AC092171.2	0.14249
AC093495.1	0.144851
AC027130.1	0.157543
AL118508.1	0.162406
SNHG5	0.164885
AC096677.1	0.166199
NUTM2B.AS1	0.1695
LINC01443	0.17328
STK32A.AS1	0.17605
AC055720.2	0.185111
MUC20.OT1	0.187821
AC146944.4	0.189993
STAG3L5P.PVRIG2P.PILRB	0.199506
LHFPL3.AS1	0.201918
ST3GAL6.AS1	0.206258
FOXD2.AS1	0.212696
AL354740.1	0.21359
AL445250.1	0.225507
EPB41L4A.AS1	0.233428
SLCO4A1.AS1	0.247133
MALAT1	0.249371
LINC02367	0.250141
AC092718.4	0.257429
AC115618.2	0.261963
THUMPD3.AS1	0.271244
AC025259.1	0.290114
SCGB1B2P	0.320968
AC015922.2	0.324125
FP236383.2	0.343833
AC133550.1	0.34597
TPT1.AS1	0.346507
GUSBP11	0.365312
AC125611.3	0.369915
PCBP1.AS1	0.385954
AC017100.1	0.388256
AC073896.4	0.39225
AC008894.2	0.419015
AC009779.2	0.420234
AC138035.1	0.450393
NEAT1	0.451958
FOXD3.AS1	0.460827
HAGLR	0.470188
AC110285.1	0.507598
AL450306.1	0.507875
AL513165.1	0.528453
MIR3142HG	0.542925
HCG25	0.554227
SMIM25	0.556939
LBX2.AS1	0.5629
AL590235.1	0.564924
SNHG1	0.577076
AC092683.1	0.60966
LINC01133	0.618318
MEG3	0.628682
AC092809.4	0.639773
LINC01089	0.645251
AC016026.1	0.65247
AL157392.3	0.675283
GARS.DT	0.681345
LINC00920	0.684691
AC005062.1	0.734853
FP236383.3	0.741447
AC139256.2	0.750819
MIR210HG	0.753876
LINC01001	0.767618
AC011603.2	0.792692
AC012615.3	0.795884
AP000892.3	0.802746
AC004988.1	0.807889
OR2A1.AS1	0.808362
AP001267.1	0.816133
FP671120.4	0.827924
CERS6.AS1	0.850233
AC007546.2	0.875469
AC009022.1	0.892476
SLC9A3.AS1	0.907264
AC159540.2	0.907385
TTN.AS1	0.923696
AC010503.4	0.940737
DIO3OS	0.950933
SLX1A.SULT1A3	0.983126
